# Supplementary material for: Ontogenetic comparisons of standard metabolism in three species of crocodilians
Source: PLoS One. 2017 Feb 9;12(2):e0171082. doi: 10.1371/journal.pone.0171082 (PMC5300253; doi:10.1371/journal.pone.0171082)
Supplement: S1 File — (XLSX) [file pone.0171082.s001.xlsx]

## Sheet: Sheet1
species	Croc ID	Mass Kg	Mass g	log mass g	Total Body Length mm	head length mm	SMR@30C VO2 mL/min	SMR mL/h	log SMR mL/h	Other Notes
porosus	7650	0.22	220	2.34	518	83	0.286	17.18	1.24
porosus	7898	0.265	265	2.42	497	74	0.311	18.66	1.27
porosus	7853	0.3	300	2.48	497	75	0.316	18.93	1.28
johnsoni	200505	0.34	340	2.53	515	85	0.175	10.52	1.02
johnsoni	200806	0.4	400	2.6	555	90	0.238	14.26	1.15
johnsoni	FR7	0.82	820	2.91	740	125	0.562	33.7	1.53
johnsoni	FR8	0.86	860	2.93	770	135	0.46	27.62	1.44
johnsoni	FR6	0.9	900	2.95	752	130	0.748	44.89	1.65
porosus	Test 1	0.94	940	2.97	720		0.901	54.04	1.73
porosus	12882	1	1000	3	725	110	0.852	51.15	1.71
porosus	13348	1	1000	3	780	115	0.898	53.88	1.73
porosus	10024	1.04	1040	3.02	750	114	1.056	63.36	1.8
porosus	13444	1.08	1080	3.03	760	115	0.765	45.89	1.66
porosus	13338	1.1	1100	3.04	790	115	1.079	64.77	1.81
johnsoni	FR5B	1.12	1120	3.05	750	130	0.765	45.91	1.66
johnsoni	FR2	1.16	1160	3.06	760	124	0.54	32.42	1.51
porosus	10074	1.24	1240	3.09	800	120	1.065	63.88	1.81
porosus	12613	1.24	1240	3.09	780	117	0.92	55.18	1.74
porosus	10100	1.26	1260	3.1	810	122	1.594	95.64	1.98
mississippiensis	literature	1.287	1287	3.11			0.728	43.68	1.64	back calculated SMR values
porosus	10089	1.3	1300	3.11	810	118	1.39	83.41	1.92
johnsoni	FR1	1.36	1360	3.13	815	139	0.443	26.59	1.42
johnsoni	FR6	1.4	1400	3.15	788	139	0.733	44	1.64
porosus	7681	1.46	1460	3.16	860	124	1.594	95.63	1.98
porosus	12610	1.46	1460	3.16	805	120	1.184	71.05	1.85
porosus	13986	1.5	1500	3.18	836	122	1.355	81.27	1.91
johnsoni	FR5	1.64	1640	3.21	805	143	0.522	31.35	1.5
porosus	13784	1.66	1660	3.22	850	125	1.05	62.99	1.8
johnsoni	FR4	4.32	4320	3.64	1085	192	1.875	112.51	2.05
johnsoni	FR3	4.55	4550	3.66	1260	213	1.353	81.15	1.91
porosus	5082	5.86	5860	3.77	1202	169	4.492	269.55	2.43
porosus	6832	6.06	6060	3.78	1240	166	4.972	298.34	2.47
porosus	5565	6.38	6380	3.8	1272	165	4.881	292.88	2.47
porosus	Test 2	6.56	6560	3.82	1206		4.261	255.64	2.41
porosus	5597	7.32	7320	3.86	1310	176	5.713	342.81	2.54
porosus	1983	7.55	7550	3.88	1320	180	4.698	281.87	2.45
johnsoni	10004	9.04	9040	3.96	1352	242	4.991	299.48	2.48
mississippiensis	ALLY	9.5	9500	3.98	1354	195	3.032	181.9	2.26
porosus	Test 3	10.92	10920	4.04	1463		6.622	397.31	2.6
johnsoni	FR9	12.25	12250	4.09	1664	279	5.688	341.31	2.53
johnsoni	10002	14.46	14460	4.16	1664	265	6.213	372.79	2.57
porosus	5023	19.38	19380	4.29	1710	225	14.86	891.63	2.95
porosus	6340	19.52	19520	4.29	1733	228	12.795	767.72	2.89
porosus	6147	20.2	20200	4.31	1754	219	13.3	797.99	2.9
porosus	5006	23.44	23440	4.37	1797	235	16.266	975.96	2.99
porosus	5642	25.96	25960	4.41	1835	240	15.727	943.65	2.97
johnsoni	BIGFR1	33.72	33720	4.53	2118	370	12.971	778.27	2.89
johnsoni	14554	36.1	36100	4.56	2175	370	15.504	930.26	2.97
johnsoni	BIGFR2	36.62	36620	4.56	2176	366	15.829	949.76	2.98
johnsoni	14493	39.14	39140	4.59	2252	380	14.002	840.1	2.92
porosus	4032	43.38	43380	4.64	2189	305	32.195	1931.72	3.29
porosus	3219	43.54	43540	4.64	2215	305	31.392	1883.54	3.27
johnsoni	14552	44.08	44080	4.64	2361	382	21.838	1310.3	3.12
porosus	4032	44.98	44980	4.65	2200	313	22.637	1358.21	3.13
porosus	2632	46.76	46760	4.67	2325	309	27.98	1678.78	3.22
johnsoni	13548	47.72	47720	4.68	2440	395	21.512	1290.71	3.11
porosus	2767	50.2	50200	4.7	2291	315	32.073	1924.37	3.28
mississippiensis	14549	57	57000	4.76	2145	288	29.522	1771.3	3.25
mississippiensis	14475	68	68000	4.83	2352	325	34.629	2077.71	3.32
mississippiensis	14490	80	80000	4.9	2496	330	32.286	1937.14	3.29
mississippiensis	14553	87	87000	4.94	2487	348	35.529	2131.74	3.33
mississippiensis	14311	104	104000	5.02	2743	365	38.77	2326.17	3.37
porosus	Boris	114	114000	5.06	3057	393	71.454	4287.25	3.63
